# Supplementary material for: Middle Segment-Preserving Pancreatectomy to Avoid Pancreatic Insufficiency: Individual Patient Data Analysis of All Published Cases from 2003–2021
Source: J Clin Med. 2023 Mar 3;12(5):2013. doi: 10.3390/jcm12052013 (PMC10003839; doi:10.3390/jcm12052013)
Supplement: Supplementary file 1 [file jcm-12-02013-s001.zip]

Archive with 2 entries (2 files):
- MPP-IPD - Supplementary Table S1 - Extracted data.pdf
- MPP-IPD - Supplementary Tables - IPD.pdf
